# Supplementary material for: Phytoplankton and benthic infauna responses to aeration, an experimental ecological remediation, in a polluted subtropical estuary with organic-rich sediments
Source: PLoS One. 2023 Jan 24;18(1):e0280880. doi: 10.1371/journal.pone.0280880 (PMC9873162; doi:10.1371/journal.pone.0280880)
Supplement: S1 Table — (XLSX) [file pone.0280880.s003.xlsx]

## Sheet: Table S1
Table S1: Raw cell density (cells ml-1) of phytoplankton in each sample
Average	Aug 17 CM S	Aug 17 CM D	Aug 17 C1 S	Aug 17 C1 D	Aug 17 C2 S	Aug 17 C2 D	Aug 17 AM S	Aug 17 AM D	Aug 17 A1 S	Aug 17 A1 D	Aug 17 A2 S	Aug 17 A2 D	Sep 17 CM S	Sep 17 CM D	Sep 17 C1 S	Sep 17 C1 D	Sep 17 C2 S	Sep 17 C2 D	Sep 17 AM S	Sep 17 AM D	Sep 17 A1 S	Sep 17 A1 D	Sep 17 A2 S	Sep 17 A2 D	Nov 17 CM S	Nov 17 CM D	Nov 17 C1 S	Nov 17 C1 D	Nov 17 C2 S	Nov 17 C2 D	Nov 17 AM S	Nov 17 AM D	Nov 17 A1 S	Nov 17 A1 D	Nov 17 A2 S	Nov 17 A2 D	Feb 18 CM S	Feb 18 CM D	Feb 18 C1 S	Feb 18 C1 D	Feb 18 C2 S	Feb 18 C2 D	Feb 18 AM S	Feb 18 AM D	Feb 18 A1 S	Feb 18 A1 D	Feb 18 A2 S	Feb 18 A2 D	Apr 18 CM S
Prorocentrium sp. 1	9.45607	0	5.60678	0	20.2753	0	14.9171	0	35.2928	0	31.9796	0	8.91136	0	79.3692	0	351.999	0	18.0975	0	3.29237	0	2.52681	0	0	3.07932	0	1.29503	0.328421	10.9884	0	4.98862	0	7.60168	0	2.33029	0.289692	0	0	0	0.583416	0	0	0	1.14917	0.165862	0.410568	0.189583	5.09845
Prorocentrium sp. 2	0	0	0.20932	0	0.358305	0	0	0	1.14512	0	0	0	0	0	0	0	0	0	0	0	0	0	0	0	0	0	0	0	0	0	0	0	0	0	0	0	0	0	0	0	0	0	0	0	0	0	0	0	0
Prorocentrium sp. 3	0	0	0	0	0.236264	0	0	0	0	0	0	0	0	0	0	0	0	0	0	0	0	0	0	0	0	0	0	0	0	0	0	0	0	0	0	0	0	0	0	0	0	0	0	0	0	0	0	0	0
Prorocentrium sp. 4	0	0	2.94245	0	4.68361	0	0.269926	0	5.21241	0	5.88367	0	2.91548	0	11.1277	0	0	0	3.34612	0	1.10853	2.27602	0	0	0	0	0	0	0	2.11071	0	0	0	0.436564	0.335784	0	0	0	0	0	0.203894	0	0	0	0.209073	0.202876	0.214779	0	0
Oxyphysis sp.	0	0	0	0	0.236264	0	0	0	0	0	0	0	0	0	0	0	0	0	0	0	0	0	0	0	0	0	0	0	0	0	0	0	0	0	0	0	0	0	0	0.196229	0	0	0	1.15636	1.09727	1.45086	2.22901	2.92369	0.402146
Dinophysis caudata	1.93848	0	0.372316	0	1.43322	0	0	0	1.14512	0	0	0	0.760656	0	0	0	0	0	0	0	0	0	0	0	0	0	0	0	0	0	0	0	0	0	0	0	0	0	0	0	0	0	0	0	0	0	0	0	0
Pyrodinium bahamense	63.9987	0.18951	43.6027	0.462768	93.1328	0.390285	37.2284	0.578218	9.91963	0.235455	1.96122	0	133.955	18.3189	243.531	2.02337	276.94	0	162.724	12.5963	121.373	9.86235	269.4	3.95234	0	0	0	0	0	0	0	0	0	0	0	0	0	0	0	0	0	0	0	0	0	0	0	0	0
Ceratium furca	14.6303	0.18951	4.86087	0	2.94101	0	27.8458	0	9.9521	0	4.07732	0	1.49782	0	15.2897	0	8.59444	0	9.13154	0	0	0	0	0	0.291828	0	0.721224	0.286068	0.328421	0	0	0	0.419245	0	0.366735	0	0	0	0	0	0	0	0	0	0	0	0	0	0
Ceratium fusus	0.594316	0	0.220833	0	0.236264	0	0.857849	0	1.14512	0	0	0	0.779546	0	0	0	0	0	0	0	1.1028	0	0	0	0	0	0	0	0	0	0	0	0	0	0	0	0	0	0	0	0	0	0	0	0	0	0	0	0
Gonyaulax sp.	0	0	0	0	0	0	0	0	0	0	0	0	0	0	0	0	0	0	0	0	0	0	0	0	0	0	0	0	0	0	0	0	0	0	0	0	0	0	0	0	0	0	0	0	0	0	0	0	0
Alexandrium sp.	0	0	0	0	0	0	0	0	0	0	0	0	0	0	0	0	0	0	0	0	0	0	0	0	0	0	0	0	0	0	0	0	0	0	0	0	0	0	0	0	0	0	0	0	0	0	0	0	0
Protoperodinium sp. 1	6.08048	0	3.44295	0	2.13564	0	9.08143	0	5.59574	0	2.03866	0	0	0	11.1211	0	4.55087	0	0	2.25811	0	0	0	0	0.907511	4.06749	0.360612	2.87614	1.31867	8.86652	0	3.84227	1.06455	2.52473	2.81075	2.78824	1.69831	0	0.229058	0	0	0	0.259388	0.703	0	0.165862	0.195475	0	0
Protoperodinium sp. 2	2.87257	0	3.79124	0	4.00665	0	5.78969	0	3.4029	0	0	0	2.23959	0	11.1277	0	0	0	0	0	0	0.6	0	0	2.13253	0	0	0	0	0	0	0	0	0	0	0	3.11172	4.48052	6.86064	0.613549	7.236	0.883782	6.1138	3.40228	10.5233	7.00325	6.64686	4.06122	21.0825
Protoperodinium sp. 3	0	0	0.372316	0	0.459794	0	2.53906	0	1.01682	0	0	0	0.718275	0	0	0	4.29722	0	5.58761	0	1.07531	0	2.52681	0	0	0	0.738508	0	1.00339	0	2.99602	0	0.424592	0	0.335784	0	0	0	0	0	0	0	0	0	0	0	0	0	0
Peridinium sp.	0	0	0.220833	0	0	0	0.539853	0	0	0	0	0	575.368	4.75641	267.582	432.218	282.002	5.28154	822.22	0	1540.56	0	4807.13	0	5.66619	0	10.4673	0	5.67877	0	13.081	0	8.04679	0	4.15656	0	0	0	0	0	0	0	0	0	0	0	0	0	4.29416
Scrippsiella spp.	56.4907	0	40.4658	0	60.9743	0	62.4388	0	179.879	0	70.4486	0	0.718275	4.3521	39.4176	0	182.739	0	37.5986	2.27588	9.766	4.04612	0	2.24775	18.3067	0.329391	9.27731	0	12.7584	4.26165	14.5099	0.227456	11.8458	0.209073	32.546	0	0.574592	0.722568	0.228923	0	0.196503	0	1.74262	0	0	0	0	0.771698	12.704
Cochlodinium sp.	0.334524	0	0	0	0	0	0	0	0	0	0	0	0	0	0	0	0	0	0	0	0	0	0	0	0	0	0	0	0	0	0	0	0	0	0	0	0	0	0	0	0	0	0	0	0	0	0	0	0
Gymnodinium spp.	26.9799	0	33.5184	0	100.343	0	17.4221	0	296.704	0	342.267	0	61.7727	0	77.3533	2.54206	581.496	4.32249	62.1105	0	87.3822	6.8937	184.885	0	3.09141	0	1.49931	0	1.30054	0.830144	0.481991	0	1.05333	0	2.4763	0	0.549128	0.451727	0.457018	0	0.590158	0	0	0.940127	0.53375	0	0.801833	0.771662	0.402146
Corythodinium spp.	3.53554	0	2.00028	0	1.75042	0	4.62082	0	1.01682	0	0	0	1.49782	0	6.69868	0	8.59444	0	11.5053	0	2.18384	0	0	0	2.68385	2.77697	2.49698	2.304	1.29397	1.85833	3.19486	2.03221	5.51502	4.05134	2.81075	3.04136	0	0	0.684977	0	0	0	2.22214	0	0.47005	0	0.587054	0	53.0386
Unidentified dinoflagellate sp. 1	0	0	0	0	0	0	0	0	0	0	0	0	0	0	0	0	0	0	0	0	0	0	0	0	0	0	0	0	0	0	0	0	0	0	0	0	0	0	0	0	0	0	0	0	0	0	0	0	0
Unidentified dinoflagellate sp. 2	0	0	0	0	0.594568	0	0	0	0	0	0	0	0	0	0	0	0	0	0	0	0	0	0	0	0	0	0	0	0	0	0	0	0	0	0	0	0	0	0	0	0	0	0	0	0	0	0	0	0
Unidentified dinoflagellate sp. 3	0	0	0	0	1.16859	0	0	0	0	0	0	0	5.27301	0	57.0069	0	51.5551	0	3.47838	0	2.21705	0	0	0	0	0	0	0	0	0	0	0	0	0	0	0	0	0	0.685941	0	1.36269	0	0	0	2.17684	1.36881	1.42718	0.758405	3.66643
Unidentified dinoflagellate sp. 4	0.334524	0	0	0	7.88925	0	3.12001	0	29.5023	0	49.3885	0	0	0	0	0	30.069	0	0	0	0	0	0	0	0	0	0	0	0.328421	0	0	0	0	0	0	0	0	0	0	0	0.189761	0	0.259388	0	0	0	0	0	0
Unidentified dinoflagellates spp. 20-35 µm	24.0205	0	17.0278	0.702373	45.3031	0	22.7035	0	161.22	0.424384	191.215	0	32.8193	16.2941	79.973	33.8491	346.491	20.6576	70.5342	5.16912	87.7521	14.5128	209.02	3.35399	13.9048	3.03483	11.776	1.73187	9.37704	7.39391	5.96173	3.39947	4.65982	0.677189	6.87647	1.40437	12.1746	4.03186	5.26149	0.994642	5.95746	0.581084	9.56518	5.65379	7.15601	3.44436	6.68672	3.32947	38.4495
Unidentified dinoflagellates spp. 35-50 µm	0	0	0.20932	0	1.16859	0	0	0	0	0	0	0	0	0	0	0	13.1453	0	0	0	1.1028	0.568641	0	0	0	0	0	0	0	0	0	0	0	0	0	0	0	0	0	0	0	0	0	0	0	0	0	0	0
dinoflagellate cysts sp.1	0	2.72099	0	7.72276	0	6.10043	0	5.82923	0	8.36914	0	3.47409	0	2.42916	0	51.5887	0	1.43905	2.34039	2.82873	0	8.72069	2.52681	3.38414	0.298172	0.329391	0	0.921485	0	2.37802	0	2.03473	1.8969	1.44253	1.06925	1.40164	0	0	0	0.202977	0	0.555844	0	0.234333	0	0	0	0	0
dinoflagellate cysts sp.2	0	1.51969	0	2.58339	0	6.76462	0	2.53549	0	14.0201	1.96122	7.81898	0	0	0	1.01168	0	1.92229	0	1.13684	0	2.87602	0	4.45683	0	0	0	0	0	0.541261	0	0	0	0	0	0	0	0	0	0.202977	0	0	0	0	0	0	0	0	0
dinoflagellate cysts sp.3	0	1.24853	0	1.5783	0	2.44256	0	0	0	0.414899	0	0.759391	0	0	0	0	0	0.479812	0	0	0	0	0	0	0	0	0	0	0	0	0	0	0	0	0	0	0	0	0	0	0	0	0	0	0	0	0	0	0
dinoflagellate cysts spp. 20-35 µm	1.26336	23.7054	2.79124	15.1927	3.88606	11.0227	25.407	2.31771	121.772	2.65077	1402.99	9.62101	37.9633	10.2229	779.453	54.287	1451.61	16.3296	421.166	8.06235	146.452	41.7327	96.4032	10.0603	14.786	3.00779	11.8484	4.32193	4.71979	8.76905	22.7959	2.03473	12.69	2.7338	21.2101	6.30258	6.92686	8.11686	5.94015	4.22914	12.0292	4.93866	4.64308	6.44169	10.7787	6.0402	8.52321	7.36429	22.4655
dinoflagellate cysts spp. 35-50 µm	3.98205	1.25333	0.81498	3.96367	5.98842	5.90056	3.29871	0.657385	0	4.70913	3.82558	6.03557	0.779546	0.961472	8.59105	201.272	112.723	2.88324	3.54393	13.8822	0	20.2364	2.52681	25.6768	2.71619	2.42054	1.03725	5.24342	0	3.48958	5.84647	2.48435	2.75209	2.01315	2.07728	2.33302	0	0.88609	0	1.22355	0	1.70623	0	5.41386	0	3.67797	0	1.96237	7.47802
centric diatom spp. 20-35 µm	1.68393	0.870707	2.26844	1.9583	6.59572	3.06758	0.953988	3.15029	5.46901	3.62297	9.94156	0.588242	17.6038	11.0824	21.9917	47.3727	17.4425	30.2582	33.6435	11.5084	23.0179	19.2173	21.598	8.94722	19.3619	18.9567	11.3345	9.44623	10.778	11.1247	24.7642	8.59258	10.1416	9.44393	5.99024	8.36199	0	0.39859	0.457981	0.607866	1.77786	0.366635	0.232652	0.705794	0.475948	0	0	0.568786	4.29416
centric diatom spp. 35-50 µm	0	0	0	0	0	0	0	0	0	0	0	0	0	0	0	7.79371	0	0.961145	0	2.37374	0	2.33874	0	2.84609	0.635021	0.302353	0	0	0.681538	0	0	0.227456	0.215102	0	0	0	0	0	0	0	0	0.391875	0	0	0	0	0	0	0.884722
pennate diatiom spp. 20-35 µm	1.00357	0.543717	0	12.7473	1.88519	21.7033	0.317996	7.35774	0	14.5574	0	6.7548	0.760656	1.92294	2.27629	2.15219	8.84809	2.8781	1.20354	3.41273	3.30839	1.73874	2.33684	1.1398	0	0.61429	0.721224	0.722898	0.681538	0	0.240996	1.5773	1.05894	7.74765	0.366735	1.40938	1.61233	11.9668	6.62802	17.8119	11.5569	25.2871	3.16697	17.759	29.2763	22.9132	40.6267	54.4856	3.79588
pennate diatiom spp. 35-50 µm	1.52233	0	0.325992	2.37147	0	0.828911	3.58918	0.742565	10.8082	0.906708	6.03854	0	1.47893	15.4345	0	19.0106	0	21.1208	4.68077	29.1449	9.95383	33.5405	4.67368	22.1772	0	1.1745	0	0.286068	0	0.519693	0	0	0	2.83631	0.336454	1.19681	0.549128	0.434363	0.685941	0.620297	2.35998	2.22338	0.712175	1.81345	1.57322	1.32376	1.58436	0.974502	0
pennate diatiom spp. 50+ µm	0.334524	0	0	0.658249	0.716609	1.84852	0.809779	0	0	0	0	1.02422	0	5.87075	0	0	0	1.92229	0	3.495	0	4.04321	0	2.78409	0	1.24603	0	0.691258	0.353117	0	0.481991	0.446837	0.639827	2.48005	1.0383	0.222597	0	0.4875	0.685941	1.41871	2.34715	2.64049	0.259388	0.940127	1.56732	0.368738	2.4055	1.92245	0
Chaetoceros sp.	0	0	0	0	0	0	0	0	0	0	0	0	0	4.75641	0	0	0	9.12345	0	0	0	0	0	0	0	0	0	0	0	0	0	0	0	0	0	0	0	0	0	0	0	0	0	0	0	0	0	0	0
Euglenoids	2.27908	10.3072	5.7695	24.1163	41.5327	31.7776	18.2158	17.3928	62.1849	26.3823	169.913	24.1426	1.49782	1.92294	76.5921	11.9693	264.556	0.47962	7.96134	1.72304	6.58473	2.90884	5.05361	0.538047	2.4437	0.329391	0.338319	0.889845	0	0.256113	1.42819	0	0.843706	0.19594	0	0	0	0.686795	0	0.613549	0.60429	0.391875	0	0	0	0.360709	0	0.392495	9.31029
Unidentified non-flagellated spp. 20-35 µm	48.3667	5.8172	56.1389	22.6898	81.776	26.3427	64.4328	3.09824	257.8	2.87674	262.429	5.14213	59.1134	5.16071	155.444	46.039	685.401	17.7606	94.6948	8.66412	144.638	17.3232	376.024	15.501	30.4415	17.0615	27.3988	15.2698	28.5286	40.106	25.8637	17.43	21.5741	14.5971	39.695	26.4753	21.7087	16.7028	28.815	5.2497	27.7381	8.99279	26.4731	20.229	32.2797	21.0593	26.5087	25.3821	55.8831
Unidentified non-flagellated spp. 35-50 µm	5.06559	0.5165	8.63036	0	17.2663	0.195143	6.66809	0	1.01682	0	19.8251	0	3.00024	0	43.9702	5.64152	73.2871	0	1.20354	0	13.0916	1.13874	0	0	5.41304	2.42054	2.23782	1.93045	4.73293	2.94832	1.98329	0.679589	2.95611	0.899394	2.75018	0.698313	1.3529	0.686795	3.20174	1.23385	3.34444	1.15039	1.72299	1.94706	2.59499	1.7358	0.820508	1.35378	2.86214
Unidentified non-flagellated spp. 50+ µm	3.72143	0	0.220833	0	0	0	0	0	0	0	0	0	0	0	2.27629	0	0	0	0	0	0	0	0	0	0	0	0	0	0	0	0	0	0	0	0	0	0	0	0	0	0	0	0	0	0	0	0	0	0
Unidentified eukaryote sp. 1	0	0	0.220833	0	0	0	0	0	0	0	0	0	0	0	0	0	0	0	0	0	0	0	0	0	0	0	0	0	0	0	0	0	0	0	0	0	0	0	0	0	0	0	0	0	0	0	0	0	0
Unidentified eukaryote sp. 2	0	0	0	0	0	0	0	0	0	0	0	0	0	0	0	0	0	0	0	0	0	0	0	0	0	0	0	0	0	0	0	0	0	0	0	0	0	0	0	0	0	0	0	0	0	0	0	0	0
Unidentified eukaryote sp. 3	0	3.61651	0	4.79254	0	5.33264	0.608472	6.86874	0	7.42539	0	0.379661	0	0	0	0	0	0	0	0	0	0.6	0	0	0	0.302353	0	0	0	0	0.235068	0	0	0	0	0	0	0	0	0	0	0	0	0	0	0	0	0	0
Unidentified eukaryote sp. 4	0	0.353005	0	1.9583	0	9.30994	0.317996	1.45339	1.11265	2.10295	9.78669	13.0366	1.5402	2.7825	4.42571	41.4479	0	0.959432	1.07129	1.72304	2.18384	2.93874	0	0	1.21203	0	1.73618	0	1.98208	0	0.976497	0	2.96159	0	2.47429	0	0	0	0.229058	0	0	1.11169	0	0	0.203175	0.563584	0	0	0.804291
Unidentified eukaryote sp. 5	0	0	0	0	0	0	0	0	0	0	0	0	0	0	0	0	0	0	0	0	0	0	0	0	4.23304	1.86032	2.97632	0.40519	0.681538	0	13.5558	0	5.0792	0	5.92767	0	0	0	0	0	0	0	0.259388	0	0	0	0	0	0
Unidentified eukaryote sp. 6	0	0	0	0	0	0	0	0	0	0	0	0	0	0	0	0	0	0	0	0	0	0	0	0	16.5817	5.18005	6.01953	2.93942	1.00339	6.35079	16.0942	4.29844	9.76735	1.92378	8.98403	5.8091	0.574592	0	0	0	0	0	0	0	0	0	0	0	0
Unidentified eukaryote sp. 7	0.507443	0	0.162996	0	0	0	0.269926	0	1.11265	0	2.03866	0	0	0	0	0	0	0	2.24148	0	0	0	0	0	0	0.329391	0	0	0	0	0.240996	0	0	0	0	0.462961	0	0	0	0	0.203894	0.758511	0	0	0	0.202876	0	0	0
Euplotes sp. 1	6.17425	0	2.02358	1.07141	2.22931	0	0.317996	0	9.66303	0	15.8542	0	0.779546	0.961472	26.1571	44.7183	17.4387	0	3.41168	6.35708	2.17811	4.67602	2.52681	1.1364	0	0	0	0.286068	0.681538	0.285149	0	0.227456	0.424725	0	0	0	0.259435	0	0	0	0	0	0	0	0	0	0	0	18.1085
Euplotes sp. 2	0.594316	0	0.988492	2.17599	1.39848	0	0	0	0	0	0	0	0	0	0	0	4.29722	0	0	0	0	0	0	0	0	0	0.738508	0	0	0	0	0	0	0	0	0	0	0	0	0	0	0	0	0	0	0	0	0	1.70472
Tintinnidium sp. 1	2.27908	0	2.17379	0	2.33862	0	3.51359	0	8.58284	0	9.75769	0	0.760656	0	6.56849	6.78202	22.247	0	5.95102	2.27588	2.15063	0	0	1.67614	4.50522	2.43012	2.53656	0	2.71301	2.17251	2.91105	0.684886	1.69877	0.836291	2.07795	0.698313	1.7031	0	0	0	0.393655	0	1.70877	0	0.209073	0.405752	0.214779	0.392495	1.76944
Tintinnidium sp. 2	0	0	0	0	0	0	0	0	0	0	0	0	0	0.455258	0	5.83645	0	0.960954	2.34039	0.552846	1.10853	0.568641	4.86014	0.538047	2.39203	1.54839	2.17595	1.26339	1.02808	0.259846	2.67598	1.58008	1.27965	1.06907	2.07795	1.42213	0	0	0	0	0.400397	0	0	0	0	0	0	0	6.22256
Myrionecta spp.	7.66098	0	8.92054	0	12.9998	0.793767	12.1879	0	50.961	0	47.0787	0	15.6444	0	26.2939	48.2703	53.5919	0	22.0048	1.10569	6.51258	2.33874	9.91726	0.568198	2.1002	5.77517	1.49931	6.82452	2.97233	10.1077	0.711132	7.03143	4.66035	8.93113	3.11759	11.6665	0.549128	0.504864	0.685806	0	0.808184	0	1.22384	0.234333	0.876399	0.368738	0	0.202876	152.789
Aureoumbra lagunensis	0	0	0	0	0	0	0	0	0	0	0	0	0	0	0	0	0	0	0	0	0	0	0	0	0	0	0	0	0	0	0	0	0	0	0	0	3.08033e+06	3187000	3472000	3.57433e+06	3537000	3.71733e+06	2.98967e+06	3348000	3.45267e+06	3.36167e+06	3383000	3.84467e+06	991000
Cyanobacteria sp. 1	0	0	0	0	0	0	0	0	0	0	0	0	0	0	0	0	0	0	0	0	0	0	0	0	0	0	0	0	0	0	0	0	0	0	0	0	0	0	0	0	0	0	0	0	0	0	0	0	0
Cyanobacteria sp. 2	0	0	0	0	0	0	0	0	0	0	0	0	1000	1000	6333.33	2000	7333.33	1000	1666.67	333.333	3000	666.667	8333.33	0	0	0	0	0	0	0	0	0	0	0	0	0	0	0	0	0	0	0	0	0	0	0	0	0	0
Cyanobacteria sp. 3	80666.7	13333.3	57333.3	27666.7	58333.3	28333.3	89666.7	83000	67333.3	14333.3	65333.3	0	47000	6000	33000	7000	28000	8000	34000	5333.33	18666.7	6666.67	18333.3	4666.67	7000	6333.33	4333.33	2333.33	2000	2666.67	6333.33	5000	4333.33	4000	4666.67	4000	0	0	0	0	0	0	0	0	0	0	0	0	0
Cyanobacteria sp. 4	0	0	0	0	0	0	0	0	0	0	0	0	0	0	0	0	0	0	0	0	0	0	0	0	6333.33	0	2666.67	0	1000	0	4333.33	0	1333.33	0	2000	333.333	0	0	0	0	0	0	0	0	0	0	0	0	0
Cyanobacteria sp. 5	0	0	0	0	0	0	0	0	0	0	0	0	0	0	0	0	0	0	0	0	0	0	0	0	4666.67	0	2000	0	666.667	0	0	0	0	0	0	0	0	0	0	0	0	0	0	0	0	0	0	0	0
Cyanobacteria sp. 6	1666.67	0	2000	0	4333.33	0	1333.33	4666.67	3666.67	0	6666.67	0	0	0	0	0	0	0	0	0	0	0	0	0	0	0	0	0	0	0	0	0	0	0	0	0	0	0	0	0	0	0	0	0	0	0	0	0	0
Cyanobacteria sp. 7	0	0	0	0	0	0	0	0	0	0	0	0	0	0	0	0	0	0	0	0	0	0	0	0	0	0	0	0	0	0	0	0	0	0	0	0	81333.3	73333.3	83000	84333.3	84333.3	82000	84000	78666.7	74666.7	80666.7	79000	88333.3	155667
Cyanobacteria sp. 8	0	0	0	0	0	0	0	0	0	0	0	0	0	0	0	0	0	0	0	0	0	0	0	0	80333.3	100667	61333.3	75666.7	30000	44333.3	34666.7	49666.7	41333.3	46666.7	48333.3	45000	0	0	0	0	0	0	0	0	0	0	0	0	0
Cyanobacteria sp. 9	0	0	0	0	0	0	0	0	0	0	0	0	6666.67	1000	4000	1000	4000	1000	7000	1000	2333.33	1000	3000	1000	0	0	0	0	0	0	0	0	0	0	0	0	0	0	0	0	0	0	0	0	0	0	0	0	0
Cyanobacteria sp. 10	35666.7	9000	24333.3	12333.3	21666.7	24000	39666.7	33000	19333.3	18666.7	17333.3	5000	0	0	0	0	0	0	0	0	0	0	0	0	0	0	0	0	0	0	0	0	0	0	0	0	0	0	0	0	0	0	0	0	0	0	0	0	0
Cyanobacteria sp. 11	0	0	0	0	0	0	0	0	0	0	0	0	0	0	0	0	0	0	0	0	0	0	0	0	4666.67	0	3000	0	1333.33	0	0	0	0	0	0	0	0	0	0	0	0	0	0	0	0	0	0	0	0
unidentified eukaryote sp.1	0	0	0	0	0	0	0	0	0	0	0	0	0	0	0	0	0	0	0	0	0	0	0	0	0	0	0	0	0	0	0	0	0	0	0	0	0	0	0	0	0	0	0	0	0	0	0	0	0
unidentified eukaryote sp.2	0	0	0	0	0	0	0	0	0	0	0	0	0	0	0	0	0	0	0	0	0	0	0	0	0	0	0	0	0	0	0	0	0	0	0	0	0	0	0	0	0	0	0	0	0	0	0	0	0
unidentified eukaryote sp.3	0	0	0	0	0	0	0	0	0	0	0	11666.7	0	0	0	0	0	0	0	0	0	0	0	0	0	0	0	0	0	0	0	0	0	0	0	0	0	0	0	0	0	0	0	0	0	0	0	0	0
unidentified eukaryote sp.4	0	0	0	0	0	0	0	0	0	12666.7	0	49000	0	0	0	0	0	0	0	0	0	0	0	0	0	0	0	0	0	0	0	0	0	0	0	0	0	0	0	0	0	0	0	0	0	0	0	0	0
unidentified eukaryote sp.5	0	5666.67	0	8333.33	0	0	0	0	0	25666.7	0	0	0	0	0	0	0	0	0	0	0	0	0	0	0	0	0	0	0	0	0	0	0	0	0	0	0	0	0	0	0	0	0	0	0	0	0	0	0
unidentified eukaryote sp.6	0	0	0	0	0	99000	0	0	0	0	0	0	0	0	0	0	0	0	0	0	0	0	0	0	0	0	0	0	0	0	0	0	0	0	0	0	0	0	0	0	0	0	0	0	0	0	0	0	0
unidentified eukaryote sp.7	0	0	0	0	0	0	0	0	0	0	0	8333.33	0	0	0	0	0	0	0	0	0	0	0	0	0	0	0	0	0	0	0	0	0	0	0	0	0	0	0	0	0	0	0	0	0	0	0	0	0
unidentified eukaryote sp.8	8000	0	6000	0	6000	0	0	0	0	0	0	0	13666.7	6000	13000	7333.33	8333.33	6000	14666.7	7000	9000	5000	8333.33	5333.33	39666.7	53333.3	30000	31666.7	12666.7	16000	20666.7	42000	23333.3	42000	25666.7	25666.7	0	0	0	0	0	0	0	0	0	0	0	0	0
unidentified eukaryote sp.9	0	0	0	0	0	0	0	0	0	0	0	0	36000	4000	26333.3	6333.33	17333.3	4000	33000	4000	16000	3333.33	13000	3000	0	0	0	0	0	0	0	0	0	0	0	0	0	0	0	0	0	0	0	0	0	0	0	0	0
[truncated: 23 more columns]
