# Supplementary material for: Phytoplankton and benthic infauna responses to aeration, an experimental ecological remediation, in a polluted subtropical estuary with organic-rich sediments
Source: PLoS One. 2023 Jan 24;18(1):e0280880. doi: 10.1371/journal.pone.0280880 (PMC9873162; doi:10.1371/journal.pone.0280880)
Supplement: S2 Table — (XLSX) [file pone.0280880.s004.xlsx]

## Sheet: Table S2
Raw data of environmental parameters in each sample
	Ammonium (µg N L-1)	Nitrate+Nitrite (µg N L-1)	DON (µg N L-1)	PO4 (µg P L-1)	DOP (µg P L-1)	Silica (mg Si L-1)	Temperature (℃)	Salinity	DO (%)	DO (mg L-1)
Aug 17 CM S	-	-	-	-	-	-	31.3	21.52	86.4	5.69
Aug 17 CM D	-	-	-	-	-	-	30.2	24.23	2.4	0.16
Aug 17 C1 S	36.2774	2.80134	623.578	46.8881	17.6055	6.79535	31.2	21.64	55.5	3.65
Aug 17 C1 D	13.5865	2.80134	651.031	40.142	16.1807	7.27539	30.6	24.21	2.1	0.14
Aug 17 C2 S	43.3507	2.80134	645.499	46.7239	19.8449	7.30408	31.6	21.6	50.7	3.32
Aug 17 C2 D	12.3959	5.56089	726.919	50.9766	11.6276	9.19284	31.3	24.37	2.5	0.17
Aug 17 AM S	-	-	-	-	-	-	31.4	21.95	93.7	6.15
Aug 17 AM D	-	-	-	-	-	-	30.3	24.1	2.1	0.14
Aug 17 A1 S	48.2531	2.80134	611.673	43.2951	23.5896	7.67011	32.1	22.24	69.2	4.49
Aug 17 A1 D	13.3764	2.80134	773.94	44.881	13.932	7.92726	30.9	24.67	2	0.13
Aug 17 A2 S	42.5804	2.80134	733.041	66.7423	41.7464	7.59772	32	21.69	54.4	3.54
Aug 17 A2 D	472.166	2.80134	826.675	82.8084	4.69252	10.341	30.6	25.14	2	0.13
Sep 17 CM S	18.2787	2.80134	511.175	18.194	11.9249	6.66948	29	18.52	119.4	8.29
Sep 17 CM D	20.7439	3.47646	553.976	13.2815	9.32	5.15907	28.3	20.79	2.7	0.18
Sep 17 C1 S	16.2338	2.80134	623.312	27.4861	16.128	7.47455	29	18.14	80	5.57
Sep 17 C1 D	52.9733	3.47646	646.126	24.2215	15.2143	5.16568	28.6	20.54	3.3	0.23
Sep 17 C2 S	19.5814	2.80134	766.895	37.6455	18.5068	8.01347	28.7	18.58	49.7	3.47
Sep 17 C2 D	18.2507	3.47646	536.23	15.5643	9.16978	5.94251	28.5	20.59	4.1	0.28
Sep 17 AM S	30.1844	2.80134	512.015	20.6936	17.4506	7.21861	28.8	17.61	81.5	5.71
Sep 17 AM D	129.73	3.47646	507.88	16.6205	10.1253	4.34589	28.4	20.73	4.2	0.29
Sep 17 A1 S	61.6575	2.80134	569.344	20.5883	13.582	6.11915	28.5	18.09	39.9	2.8
Sep 17 A1 D	89.3908	2.80134	557.439	23.2628	12.3198	4.74872	28.4	20.51	3	0.21
Sep 17 A2 S	70.2856	2.80134	556.094	17.3732	13.0957	6.03504	28.2	18.61	26.5	1.86
Sep 17 A2 D	89.4468	2.80134	571.88	22.7038	12.0875	5.36394	28.4	20.64	5.7	0.39
Nov 17 CM S	125.038	231.496	866.195	23.6763	21.3626	9.73596	21.2	16.4	86.7	7.01
Nov 17 CM D	208.448	198.135	816.903	23.3697	17.6117	9.65846	21.3	17.45	68.4	5.49
Nov 17 C1 S	177.605	254.489	819.068	32.476	17.6643	9.55332	21.3	16.45	69.8	5.64
Nov 17 C1 D	261.841	179.65	821.871	30.5525	19.6002	9.75038	21.3	17.56	68.3	5.48
Nov 17 C2 S	191.787	247.18	759.53	29.2021	12.3988	9.6092	21.3	16.44	66.5	5.37
Nov 17 C2 D	375.828	161.426	791.079	38.6367	14.8705	10.5537	21.5	17.45	49.3	3.94
Nov 17 AM S	166.035	234.775	852.285	29.4034	23.3759	9.80025	21.1	16.09	80.5	6.54
Nov 17 AM D	203.503	184.968	895.635	22.0967	20.4768	9.69871	21.3	17.48	49.7	3.99
Nov 17 A1 S	245.523	226.12	885.06	36.9734	18.7918	9.03483	21.3	16.8	70.7	5.69
Nov 17 A1 D	325.6	177.001	848.066	35.3844	23.8823	9.8393	21.4	17.38	53.2	4.26
Nov 17 A2 S	260.048	229.081	787.903	36.1866	12.5846	10.3127	21.4	16.87	67.4	5.42
Nov 17 A2 D	243.184	196.202	703.211	25.6463	12.532	10.4834	21.4	17.31	65.5	5.26
Feb 18 CM S	6.59716	2.80134	2191.05	29.1897	116.424	11.7961	24.9	17.98	106.9	7.88
Feb 18 CM D	7.27648	3.47646	2502.89	30.4472	128.077	11.8598	24.6	19.08	16.6	1.16
Feb 18 C1 S	7.45156	3.15291	2138.72	34.2694	129.892	12.636	24.3	16.55	112.6	8.72
Feb 18 C1 D	100.106	3.52969	2296.27	32.3428	131.818	20.9811	23.4	17.52	0	0
Feb 18 C2 S	7.3115	2.80134	1615.99	33.4702	75.8455	12.8505	24.1	16.87	77.7	6.02
Feb 18 C2 D	9.21641	2.80134	1744.91	28.6136	109.406	13.482	23.5	17.37	0	0
Feb 18 AM S	6.16295	3.46806	1852.73	29.5366	101.024	12.8493	25.1	18.04	129.5	9.72
Feb 18 AM D	7.46557	3.38962	2086.44	28.564	123.344	11.5858	24.7	19.05	45.9	3.91
Feb 18 A1 S	9.03432	3.21874	1984.12	29.9392	126.379	12.6649	23.8	17.06	47	3.65
Feb 18 A1 D	9.03432	3.26636	2056.42	29.3693	112.422	11.8742	23.8	17.09	38.8	3.02
Feb 18 A2 S	8.93627	2.80134	1529.63	31.2897	86.5066	15.7806	23.9	17.08	50.2	3.91
Feb 18 A2 D	9.55257	2.80134	1591.13	30.7136	92.466	14.5538	23.8	17.08	48.5	3.78
Apr 18 CM S	12.3539	2.80134	902.284	-	-	15.3805	25.8	18.16	111.7	8.53
Apr 18 CM D	113.58	3.36161	891.54	-	-	14.6595	25.1	21.55	67.4	4.96
Apr 18 C1 S	11.9057	2.80134	815.89	37.4783	40.5756	15.5607	24.2	19.07	81.8	6.16
Apr 18 C1 D	355.07	3.36161	794.32	42.1243	34.3809	16.1014	23.9	20.39	5.1	0.38
Apr 18 C2 S	28.8538	2.80134	705.097	41.1951	32.2127	15.5607	24	18.97	88	6.66
Apr 18 C2 D	221.026	2.80134	787.457	41.1951	28.8056	15.3204	24.4	19.94	27.2	2.03
Apr 18 AM S	16.1357	2.80134	843.876			14.8398	26.2	19.89	94.5	7.16
Apr 18 AM D	126.284	4.20201	886.4			15.0801	24.7	21.92	4.8	0.36
Apr 18 A1 S	24.9319	4.06194	912.256	39.9562	30.9738	15.6809	24.2	19.45	65	4.88
Apr 18 A1 D	141.047	5.46261	898.39	44.2925	44.912	14.7797	24	19.74	51	3.84
Apr 18 A2 S	37.2578	6.86328	715.042	38.7172	31.903	16.5821	24	19.47	63.3	4.77
Apr 18 A2 D	113.734	7.56362	685.488	35.6198	36.549	14.6595	24.1	19.73	58.2	4.38
Jun 18 CM S	4.20201	2.80134	690.502	17.9648	29.1153	11.152	-	-	-	-
Jun 18 CM D	4.20201	3.47646	771.066	10.2213	18.5843	3.83551	-	-	-	-
Jun 18 C1 S	4.20201	2.80134	726.948	18.894	29.7348	9.80986	30.1	16.53	86.5	6
Jun 18 C1 D	16.3878	3.92188	1157.65	14.5577	21.0622	8.00987	28.9	18.15	0.1	0.01
Jun 18 C2 S	4.20201	2.80134	942.651	21.6816	26.9472	11.2278	30.2	16.48	73.7	5.1
Jun 18 C2 D	104.07	4.34208	893.067	22.9206	30.3543	12.7706	28.9	18.04	0	0
Jun 18 AM S	4.20201	2.80134	953.856	18.894	39.9562	9.94444	-	-	-	-
Jun 18 AM D	4.20201	3.47646	946.178	12.3895	20.7524	5.12122	-	-	-	-
Jun 18 A1 S	4.20201	2.80134	939.85	13.9382	35.3101	9.03844	29.9	17.05	23.2	1.61
Jun 18 A1 D	4.20201	2.80134	1039.3	12.0798	27.8764	4.91454	29.1	18.13	0	0
Jun 18 A2 S	4.20201	2.80134	951.055	17.655	29.4251	11.7973	29.8	17.04	24.1	1.68
Jun 18 A2 D	4.20201	2.80134	951.055	10.5311	19.8232	6.86594	29.2	18.11	0	0
